# Supplementary material for: NLRP3 Inflammasome Is Involved in Cocaine-Mediated Potentiation on Behavioral Changes in CX3CR1-Deficient Mice
Source: J Pers Med. 2021 Sep 27;11(10):963. doi: 10.3390/jpm11100963 (PMC8540128; doi:10.3390/jpm11100963)
Supplement: Supplementary file 1 [file jpm-11-00963-s001.zip]

Archive with 1 entries (1 files):
- jpm-1333215-supplementary.pdf
